# Supplementary material for: Identification of the best housekeeping gene for RT-qPCR analysis of human pancreatic organoids
Source: PLoS One. 2021 Dec 8;16(12):e0260902. doi: 10.1371/journal.pone.0260902 (PMC8654213; doi:10.1371/journal.pone.0260902)
Supplement: S1 File — (ZIP) [file pone.0260902.s005.zip]

Archive with 28 entries (25 files):
- Supporting information file_Cherubini et al/
- Supporting information file_Cherubini et al/Sequencing/
- Supporting information file_Cherubini et al/Sequencing/ACTB forward.ab1
- Supporting information file_Cherubini et al/Sequencing/ACTB reverse.ab1
- Supporting information file_Cherubini et al/Sequencing/B2M forward.ab1
- Supporting information file_Cherubini et al/Sequencing/B2M reverse.ab1
- Supporting information file_Cherubini et al/Sequencing/EF1a forward.ab1
- Supporting information file_Cherubini et al/Sequencing/EF1a reverse.ab1
- Supporting information file_Cherubini et al/Sequencing/GAPDH forward.ab1
- Supporting information file_Cherubini et al/Sequencing/GAPDH reverse.ab1
- Supporting information file_Cherubini et al/Sequencing/GUSB forward.ab1
- Supporting information file_Cherubini et al/Sequencing/GUSB reverse.ab1
- Supporting information file_Cherubini et al/Sequencing/HPRT forward.ab1
- Supporting information file_Cherubini et al/Sequencing/HPRT reverse.ab1
- Supporting information file_Cherubini et al/Sequencing/PPIA forward.ab1
- Supporting information file_Cherubini et al/Sequencing/PPIA reverse.ab1
- Supporting information file_Cherubini et al/Sequencing/RNA18S forward.ab1
- Supporting information file_Cherubini et al/Sequencing/RNA18S reverse.ab1
- Supporting information file_Cherubini et al/Sequencing/RPL13A forward.ab1
- Supporting information file_Cherubini et al/Sequencing/RPL13A reverse.ab1
- Supporting information file_Cherubini et al/Sequencing/TBP forward.ab1
- Supporting information file_Cherubini et al/Sequencing/TBP reverse.ab1
- Supporting information file_Cherubini et al/Sequencing/UBC forward.ab1
- Supporting information file_Cherubini et al/Sequencing/UBC reverse.ab1
- Supporting information file_Cherubini et al/Sequencing/YWHAZ forward.ab1
- Supporting information file_Cherubini et al/Sequencing/YWHAZ reverse.ab1
- Supporting information file_Cherubini et al/Uncropped gels/
- Supporting information file_Cherubini et al/Uncropped gels/Uncropped gels relative to Figure 2.tif
